# Supplementary material for: Upregulated Proteasome Subunits in COVID-19 Patients: A Link with Hypoxemia, Lymphopenia and Inflammation
Source: Biomolecules. 2022 Mar 13;12(3):442. doi: 10.3390/biom12030442 (PMC8946050; doi:10.3390/biom12030442)
Supplement: Supplementary file 1 [file biomolecules-12-00442-s001.zip]

Archive with 1 entries (1 files):
- biomolecules-1638134-supplementary.pdf
